# Supplementary material for: Evaluation of the PhunkyFoods intervention on food literacy and cooking skills of children aged 7–9 years: a cluster randomised controlled trial in Yorkshire Primary Schools UK
Source: Trials. 2022 Aug 1;23:618. doi: 10.1186/s13063-022-06558-5 (PMC9344772; doi:10.1186/s13063-022-06558-5)
Supplement: Supplementary file 2 — Additional file 2. Consent Materials. [file 13063_2022_6558_MOESM2_ESM.zip]

Archive with 3 entries (3 files):
- Surveys Child Consent pageR2.pptx
- Version 2_HeadTeach_Infor_Sheet_Study 1 KVR2.pdf
- Version 2_Parental_Infor_Sheet_Study 1R2.docx
